# Supplementary material for: The Interplay between Cardiovascular Risk, Cardiovascular Events, and Disease Activity in Primary Sjögren’s Syndrome: Is Uric Acid the Missing Link?
Source: Nutrients. 2023 Mar 23;15(7):1563. doi: 10.3390/nu15071563 (PMC10096655; doi:10.3390/nu15071563)
Supplement: Supplementary file 1 [file nutrients-15-01563-s001.zip]

Archive with 1 entries (1 files):
- nutrients-2248545-supplementary.pdf
